# Supplementary material for: Viruses in Horses with Neurologic and Respiratory Diseases
Source: Viruses. 2019 Oct 14;11(10):942. doi: 10.3390/v11100942 (PMC6832430; doi:10.3390/v11100942)
Supplement: Supplementary file 1 [file viruses-11-00942-s001.zip]

Archive with 1 entries (1 files):
- viruses-593991-SI.xlsx
