# Supplementary material for: Viruses in Horses with Neurologic and Respiratory Diseases
Source: Viruses. 2019 Oct 14;11(10):942. doi: 10.3390/v11100942 (PMC6832430; doi:10.3390/v11100942)
Supplement: Supplementary file 1 [file viruses-11-00942-s001.zip › viruses-593991-SI.xlsx]

## Sheet: Sheet1
Name	Sequence	Referance genome accession number	Target	Amplicon Size	Reference	Cycling conditions
Eqcopivirus_qF	TCGCCCAGATCGTTGAGAAC	MN181468	437-456	139bp	Designed in this study	95 ◦C for 5 minutes then 45 cycles of 95◦C for 45 seconds, 60 ◦C for 45 seconds.
Eqcopivirus_qP_FAM	ACCCAATCACCGAAGCTGTT		506-525
Eqcopivirus_qR	AGCTGCTGTCTCCTGTTGTC		575-556
Eqcopivirus_oligo	AACGCACTTGGGATCGCCCAGATCGTTGAGAACTATTCTGCAGGACGTAGAGCAGGACTTCTGCCAGAATATATTAGGAATCACCCAATCACCGAAGCTGTTCGAAGTCAACAAGAACGGACACGGCGCCTGGACAACAGGAGACAGCAGCTTTATCAC		424-582
Horse CSF qF	CAAGGCTTTGGACAAACGGG	KR902500	3015-3034	109bp	Designed in this study
Horse CSF qP_HEX	GTGCGGCTTGCCAACTAAA		3056-3074
Horse CSF qR	TTGTTAGCACATGCGTTCCC		3123-3104
Horse CSF oligo	GCAACACCGCAAGGCTTTGGACAAACGGGACCGGGAGGGGGAGGGGGAGGGTGCGGCTTGCCAACTAAAGGGATATGGAAGGGAGGGGTATACTGGGAGGGAACGCATGTGCTAACAAAACAAACT		3006-3132
Bosavirus_qF	ACAGTCAAGGCAGGAGAAGG	MN180054	4348-4367	138 bp	Designed in this study
Bosavirus qP_Cy5	GCCAGGTCCAGACACAGTTT		4437-4456
Bosavirus qR	GGCTCCGTCTGGTTTTCTCA		4485-4466
Bosavirus oligo	AAACAGTCAAGGCAGGAGAAGGAGTAGGAGTCAGACTAGTCAGAGAAACAGACGCAAAAATTATAAAAAACACAAACTGGGAAACGCTACAGCCAGGTCCAGACACAGTTTCTAACATTGTGAGAAAACCAGACGGAGCCATAGTAG		4346-4493
EqPV-3218F	ATGCAGATGCTTTCCGACC	MH500792	3218-3236	169 bp	Tomlinson et al., 2019
EqPV-3310P_HEX	ACCGTAGCGGATTCGGGATCTGC		3310-3332
EqPV-3386R	GCCCCAGAAACATATGGAAA		3386-3367
EqPV_H oligo	ATCGAGAATGCAGATGCTTTCCGACCCCGAGCCCTGACAGTGAAGATTCATGAGCTAGTCTTTAAAGATGTAGGAAAGAAGGAAAGCAATTCGGAAACTACCGTAGCGGATTCGGGATCTGCTTTTTTGTCATTAATTAACGATGGGAACTATGACTTTCCATATGTTTCTGGGGCGGGG		3211-3390
QANTI-5UF1	GAGGGAGCTGRAATTCGTGAA	MH028007	196-216	157 bp	Burbelo et al 2012
NPHV-UTR288_FAM	CCACGAAGGAAGGCGGGGGC		284-303
QANTI-5UR1	GCAAGCATCCTATCAGACCGT		352-332
Equine hepacivirus oligo	GTCGAGGGAGCTGGAATTCGTGAATCCGTGAGTACACGGAAATCGCGGCTTGAACGTCTTAGGACCTTCGGAGCCGAAATTTGGGCGTGCCCCACGAAGGAAGGCGGGGGCGGTGTTGGGCCGCCGCCCCCCTTGTCCCACGGTCTGATAGGATGCTTGCGA		193-354
